# Supplementary material for: γ-Actin plays a key role in endothelial cell motility and neovessel maintenance
Source: Vasc Cell. 2015 Feb 6;7:2. doi: 10.1186/s13221-014-0027-2 (PMC4335457; doi:10.1186/s13221-014-0027-2)
Supplement: Additional file 4: — Supplementary videos 1–2. Representative time-lapse videomicroscopy experiments of control siRNA- and γ-actin siRNA-treated endothelial cells on Matrigel™. BMH29L cells were seeded on Matrigel™ 72h after transfection with either control (Video 1) or γ-actin siRNA (Video 2). Photographs were taken every 5 min for 12 h, using the 5X objective of an Axiovert 200M fluorescent microscope coupled to an AxioCamMR3 camera driven by the AxioVision 4.7 software. [file 13221_2014_27_MOESM4_ESM.zip]

Archive with 2 entries (2 files):
- 1038084130142547_add1.mov
- 1038084130142547_add2.mov
